# Supplementary material for: Comparison of community-based HIV counselling and testing (CBCT) through index client tracing and other modalities: Outcomes in 13 South African high HIV prevalence districts by gender and age
Source: PLoS One. 2019 Sep 6;14(9):e0221215. doi: 10.1371/journal.pone.0221215 (PMC6730921; doi:10.1371/journal.pone.0221215)
Supplement: S1 Table — (XLSX) [file pone.0221215.s002.xlsx]

## Sheet: S1 Table
	S1 Table: HIV testing proportions by modality, year, gender and age group
		TOTAL (Year 1 and 2)									Year 1									Year 2
		Total			Other modalities			Index			Total			Other modalities			Index			Total			Other modalities			Index
		N	%	95CI%	N	%	95CI%	N	%	95CI%	N	%	95CI%	N	%	95CI%	N	%	95CI%	N	%	95CI%	N	%	95CI%	N	%	95CI%
	Total Tested by modality	1282369	100	-	1232600	96.0568	96.1-96.2	49769	3.94323	3.8-3.9	660351	100	-	648055	98.138	98.1-98.2	12296	1.86204	1.8-1.9	622018	100	-	584545	93.9756	93.9-94.0	37473	6.02442	6.0-6.1
	Proportions of tested by gender
	Male	598078	46.6454	46.5-46.7	576071	46.7362	46.7-46.8	22007	44.2	43.8-44.7	306504	46.4153	46.3-46.5	301328	46.4973	46.4-46.6	5176	42.095	41.2-43.0	291574	46.8755	46.8-47.0	274743	47.0012		16831	44.915	44.4-45.5
	Female	684291	53.3546	53.3-53.4	656529	53.2638	53.2-53.4	27762	55.8	55.3-56.2	353847	53.5847	53.5-53.7	346727	53.5027	53.4-53.6	7120	57.905	57.0-58.8	330444	53.1245	53.0-53.2	309802	52.9988	52.9-53.1	20642	55.085	54.6-55.6
	Total	1282369	100	-	1232600	100	-	49769	100	-	660351	100	-	648055	100	-	12296	100	-	622018	100	-	584545	100	-	37473	100	-
	Proportions of people tested by age group
	Age
	1-4 years	37147	2.9	2.9-2.9	32119	2.60579	2.6-2.6	5028	10.1	9.8-10.4	19183	2.90497	2.9-2.9	18132	2.79791	2.8-2.8	1051	8.5475	8.1-9.1	17964	2.88802	2.8-2.9	13987	2.3928	2.4-2.4	3977	10.613	10.3-10.9
	5-9 years	37546	2.9	2.9-3.0	31493	2.55501	2.5-2.6	6053	12.2	11.9-12.5	18596	2.81608	2.8-2.9	17289	2.66783	2.6-2.7	1307	10.6295	10.1-11.2	18950	3.04654	3.0-3.1	14204	2.42992	2.4-2.5	4746	12.6651	12.3-13.0
	10-14 years	47004	3.7	3.6-3.7	42205	3.42406	3.4-3.5	4799	9.6	9.4-9.9	24779	3.7524	3.7-3.8	23701	3.65725	3.6-3.7	1078	8.76708	8.3-9.3	22225	3.57305	3.5-3.6	18504	3.16554	3.1-3.2	3721	9.92982	9.6-10.2
	15-19 years	162042	12.6	12.6-12.7	156630	12.7073	12.7-12.8	5412	10.9	10.6-11.2	88922	13.4659	13.4-13.5	87399	13.4864	13.4-13.6	1523	12.3861	11.8-13.0	73120	11.7553	11.7-11.8	69231	11.8436	11.8-11.9	3889	10.3781	10.1-10.7
	20-24 years	248170	19.4	19.3-19.4	241681	19.6074	19.5-19.7	6489	13	12.7-13.3	131747	19.9511	19.9-20.0	130073	20.0713	20.0-20.2	1674	13.6142	13.0-14.2	116423	18.717	18.6-18.8	111608	19.0931	19.0-19.2	4815	12.8493	12.5-13.2
	25-49 years	628630	49	48.9-49.1	610145	49.5006	49.4-49.6	18485	37.1	36.7-37.6	309322	46.8421	46.7-47.0	304827	47.0372	47.0-47.12	4495	36.5566	35.7-37.4	319308	51.3342	51.2-51.5	305318	52.2317	52.1-52.4	13990	37.3335	36.8-37.8
	50+ years	121830	9.5	9.4-9.6	118327	9.59979	9.6-9.7	3503	7	6.8-7.3	67802	10.2676	10.2-10.3	66634	10.2822	10.2-10.4	1168	9.49902	9.0-10.0	54028	8.68592	86-8.8	51693	8.84329	8.8-8.9	2335	6.23115	6.0-6.5
	Total	1282369	100	-	1232600	100	-	49769	100	-	660351	100	-	648055	100	-	12296	100	-	622018	100	-	584545	100	-	37473	100	-
	Proportions of people tested by age group and gender
	Males:
	1-4 years	17995	3.00846	3.0-3.1	15529	2.69567	2.7-2.7	2466	11.2	10.8-11.6	9263	3.02215	3.0-3.1	8767	2.90945	2.9-3.0	496	9.58269	8.8-10.4	8732	2.99478	2.9-3.1	6762	2.46121	2.4-2.5	1970	11.7046	11.2-12.2
	5-9 years	17872	2.99093	2.9-3.1	14947	2.59465	2.6-2.6	2925	13.3	12.8-13.7	8837	2.88316	2.8-2.9	8204	2.72261	2.7-2.8	633	12.2295	11.3-13.2	9035	3.0987	3.0-3.2	6743	2.45429	2.4-2.5	2292	13.6177	13.1-14.1
	10-14 years	22356	3.73688	3.7-3.8	20123	3.49315	3.5-3.5	2233	10.1	9.8-10.6	11588	3.7807	3.7-3.8	11096	3.68237	3.6-3.8	492	9.50541	8.7-10.3	10768	3.69306	3.6-3.8	9027	3.28562	3.2-3.4	1741	10.344	9.9-10.8
	15-19 years	70794	11.822	11.8-11.9	68581	11.905	11.8-12.0	2213	10.1	9.7-10.5	38070	12.4207	12.3-12.5	37470	12.435	12.3-12.6	600	11.592	10.7-12.5	32724	11.2232	11.1-11.3	31111	11.3237	11.2-11.4	1613	9.58351	9.1-10.0
	20-24 years	107456	17.9543	17.9-18.1	104812	18.1943	18.1-18.3	2644	12	11.6-12.5	56579	18.4595	18.3-18.6	55954	18.5691	18.4-18.7	625	12.075	11.2-13.0	50877	17.4491	17.3-17.6	48858	17.7832	17.6-18.0	2019	11.9957	11.5-12.5
	25-49 years	308120	51.5	51.4-51.6	299891	52.058	51.9-52.2	8229	37.4097	36.8-38.0	153773	50.17	50.0-50.3	151835	50.3886	50.2-50.6	1938	37.442	36.1-38.8	154347	52.9358	52.8-53.1	148056	53.8889	53.7-54.1	6291	37.3775	36.6-38.1
	50+ years	53485	8.93459	8.9-9.0	52188	9.0593	9.0-9.1	1297	5.9	5.6-6.2	28394	9.26383	9.2-9.4	28002	9.29286	9.2-9.4	392	7.57342	6.9-8.3	25091	8.60536	8.5-8.7	24186	8.80314	8.7-8.9	905	5.37698	5.0-5.7
	Total	598078	100	-	576071	100	-	22007	100	-	306504	100	-	301328	100	-	5176	100	-	291574	100	-	274743	100	-	16831	100	-
	Females:
	1-4 years	19152	2.79864	2.8-2.8	16590	2.52693	2.5-2.6	2562	9.2	8.9-9.6	9920	2.80347	2.7-2.9	9365	2.70097	2.7-2.8	555	7.79494	7.2-8.4	9232	2.79382	2.7-2.9	7225	2.33213	2.3-2.4	2007	9.7229	9.3-10.1
	5-9 years	19674	2.87924	2.8-2.9	16546	2.52022	2.5-2.6	3128	11.3	10.9-11.6	9759	2.75797	2.7-2.8	9085	2.62022	2.6-2.8	674	9.46629	8.8-10.2	9915	3.00051	2.9-3.1	7461	2.40831	2.4-2.5	2454	11.8884	11.4-12.3
	10-14 years	24648	3.59752	3.6-3.6	22082	3.36345	3.3-3.4	2566	9.2	8.9-9.6	13191	3.72788	3.7-3.8	12605	3.63542	3.6-3.7	586	8.23034	7.6-8.9	11457	3.46715	3.4-3.5	9477	3.05905	3.0-3.1	1980	9.59209	9.2-10.0
	15-19 years	91248	13.298	13.3-13.4	88049	13.4113	13.3-13.6	3199	11.5	11.1-11.9	50852	14.3712	14.3-14.5	49929	14.4001	14.3-14.5	923	12.9635	12.2-13.8	40396	12.2248	12.1-12.3	38120	12.3046	12.2-12.4	2276	11.0261	10.6-11.5
	20-24 years	140714	20.6	20.5-20.7	136869	20.8474	20.7-20.95	3845	13.8	13.4-14.3	75168	21.2431	21.1-21.4	74119	21.3768	21.2-21.5	1049	14.7331	13.9-15.6	65546	19.8357	19.7-20.0	62750	20.2549	20.1-20.4	2796	13.5452	13.1-14.0
	25-49 years	320510	46.8	46.7-47.0	310254	47.2567	47.2-47.4	10256	36.9	36.4-37.5	155549	43.9594	43.8-44.1	152992	44.1246	44.0-44.3	2557	35.9129	34.8-37.0	164961	49.921	49.8-50.1	157262	50.7621	50.6-51.0	7699	37.2977	36.6-38.0
	50+ years	68345	10	9.9-10.1	66139	10.074	10.0-10.2	2206	7.9	7.6-8.3	39408	11.137	11.0-11.2	38632	11.1419	11.0-11.3	776	10.8989	10.2-11.6	28937	8.75701	8.7-8.9	27507	8.8789	8.8-9.0	1430	6.92762	6.6-7.3
	Total	684291	100	-	656529	100	-	27762	100	-	353847	100	-	346727	100	-	7120	100	-	330444	100	-	309802	100	-	20642	100	-
